# Supplementary material for: Can Artificial Sweeteners Increase the Risk of Cancer Incidence and Mortality: Evidence from Prospective Studies
Source: Nutrients. 2022 Sep 10;14(18):3742. doi: 10.3390/nu14183742 (PMC9506029; doi:10.3390/nu14183742)
Supplement: Supplementary file 1 [file nutrients-14-03742-s001.zip]

Archive with 1 entries (1 files):
- nutrients-1872853-supplementary.pdf
